# Supplementary material for: Mechanism of Mulberry Leaves and Black Sesame in Alleviating Slow Transit Constipation Revealed by Multi-Omics Analysis
Source: Molecules. 2024 Apr 10;29(8):1713. doi: 10.3390/molecules29081713 (PMC11051911; doi:10.3390/molecules29081713)
Supplement: Supplementary file 1 [file molecules-29-01713-s001.zip]

Archive with 1 entries (1 files):
- molecules-2919952-supplementary.xlsx
